# Supplementary material for: In silico Analysis of Gamma-Secretase-Complex Mutations in Hidradenitis Suppurativa Demonstrates Disease-Specific Substrate Recognition and Cleavage Alterations
Source: Front Med (Lausanne). 2019 Sep 19;6:206. doi: 10.3389/fmed.2019.00206 (PMC6761225; doi:10.3389/fmed.2019.00206)
Supplement: Supplementary File 1 — Raw data of FCH and LogFCH in Gamma Secretase Substrates across HS, AlzD, Psoriasis, AD, Alopecia Areata, Parkinson's disease, and Huntington's disease. [file Table_1.XLSX]

## Sheet: FCH
Substrate	Log HS Skin	FCH HS Skin	Log FCH HS Blood	FCH HS Blood	Log FCH Alz Brain	FCH Alz Brain	Log FCH Alz Blood	FCH Alz Blood	Log FCH Psoriasis Skin	FCH Pso Skin	Parkinsons LogFCH	Parkinsons FCH	Huntington Log FCH	Huntington FCH	Alopecia Areata LogFCH	Alopecia Areata FCH	Atopic Dermatitis LogFCH	Atopic Dermatitis FCH
CLSTN1	0	1	-0.08	-1.06	-1.236	-2.35545	-0.263034	-1.2		0	0.1	1.07177	0.182557	1.13489	-0.175664	0.88536	-0.285	0.820742
APLP1	0.14	1.10191	0.01	1.01	0.6	1.51572	-0.485427	-1.4	-0.171	-1.12584	0.49585	1.41015	0.108605	1.07818	0.0442656	1.03116	-0.0468	0.968081
APLP2	0.44	1.3566	0.09	1.06	0	1	-0.137504	-1.1	-0.098	-1.07029	0.345646	1.27072	0.309861	1.23959	1.08137	2.11604	0.749	1.68063
APP	-0.12	-1.08673	0.09	1.07	0	1	0	1	-0.914	-1.88426	0	1	-0.2045	0.867839	-0.219006	0.859157	1.18	2.26577
AXL	-0.46	-1.37554	0.03	1.02	0	1	1.07039	2.1	-1.134	-2.19466	6.19333	73.1776	0.0857202	1.06122	-0.555738	0.680309	0.272	1.20748
BTC	-3.04	-8.22491	0	1	0	1	0	1	-1.926	-3.8	-0.601028	0.659284	0.851322	1.80415	0.475044	1.38996	6.38	83.2859
TGFBR3	0	1	0.26	1.2	0.882	1.84293	0.137504	1.1		-1	0.441305	1.35783	0.289689	1.22238	-0.494076	0.710016	0.689	1.61217
CD44	0.42	1.33793	0.13	1.1	1.559	2.9465	0.584963	1.5	-0.596	-1.51152	0	1	-0.566433	0.675284	-0.421717	0.746536	-1.51	0.351111
CSF1R	0.44	1.3566	0.11	1.08	0	1	-1	-2	-0.384	-1.30495	0.221979	1.16633	-0.222007	0.857372	-0.226517	0.854696	0.152	1.11111
CXCL16	0.28	1.21419	0	1	0.858	1.81252	-0.485427	-1.4	0.768	1.70291	-0.220335	0.858366	0	1	0.0595007	1.04211	-0.233	0.850864
CX3CL1	0.74	1.67018	-0.03	-1.02	-1.712	-3.27615	-0.847997	-1.8	0.542	1.45599	0.53891	1.45287	0.303304	1.23397	-0.0614942	0.958271	-0.943	0.52015
DCC	0.34	1.26576	-0.02	-1.01	-0.498	-1.41225	0	1	0.082	1.05848	0	1	-0.492938	0.710577	0.0249953	1.01748	-8.88e-16	1
DLL1	-0.44	-1.3566	0	1	0.834	1.78262	0.378512	1.3	-0.072	-1.05117	-1.50304	0.352809	0	1	-0.366084	0.775886	0.379	1.30044
DSG2	-0.35	-1.27456	0.01	1.01	0	1	0.137504	1.1	-0.169	-1.12428	-0.055613	0.962186	0.371202	1.29343	-0.186749	0.878583	-0.544	0.685867
DNER	-1.83	-3.55537	0	1	0.383	1.30405	0	1	-1.156	-2.22839	1.55532	2.93899	0	1	-0.365562	0.776167	-0.62	0.650671
DAG1	-0.26	-1.19748	0.08	1.06	0	1	0.137504	1.1	-0.469	-1.38415	0.276808	1.21151	0.146564	1.10693	-0.367393	0.775182	0.671	1.59218
CDH1	0.25	1.18921	-0.11	-1.08	0	1	-0.137504	-1.1	0.45	1.36604	0	1	-1.16386	0.446317	0.187661	1.13892	2.34	5.06303
EpCAM	-0.99	-1.98618	0.04	1.03	0	1	-0.137504	-1.1	-1.515	-2.85799	1.87096	3.65776	0.467598	1.38281	0.0043803	1.00304	0.208	1.15509
EphA2	0.41	1.32869	0	1	0.29	1.22264	0.137504	1.1	1.136	2.19771	-0.184876	0.879724	0.330921	1.25782	0.347039	1.27195	-0.988	0.504176
EphA4	0.12	1.08673	-0.34	-1.26	-2.681	-6.413	0.485427	1.4	0.601	1.51677	-0.424604	0.745043	-0.237763	0.84806	-0.494119	0.709995	1.13	2.18859
		1				-1	#NUM!			1		1		1		1		1
EphA5	-0.22	-1.16473	0.08	1.06	-2.016	-4.04461	0	1	-0.118	-1.08523	0	1	-0.529645	0.692725	-0.0794547	0.946415	0.000135	1.00009
EphA7	-0.22	-1.16473	0	1	-1.936	-3.82643	0	-1	-0.073	-1.0519	0	1	0.624752	1.54195	-0.150019	0.901238	-0.00136	0.999058
EphB2	0.81	1.75321	-0.25	-1.19	0.532	1.44593	-2.82782	-7.1	0.417	1.33515	-0.31875	0.801764	0.29397	1.22601	0.36895	1.29141	-0.178	0.883928
ephB3	-0.9	-1.86607	0.12	1.09	0	1	-0.263034	-1.2	-0.3	-1.23114	0	1	0.299336	1.23058	0.158855	1.1164	-0.724	0.605417
ephB4	0.2	1.1487	0.39	1.31	0.412	1.33053	-0.584963	-1.5	0.096	1.06881	0	1	-0.139525	0.907818	0.125598	1.09096	-0.661	0.63244
ephB6	-0.93	-1.90528	-0.09	-1.06	-2.238	-4.71743	-0.584963	-1.5	0.981	1.97383	0.663412	1.58382	-0.503008	0.705634	0.262073	1.1992	0.111	1.07998
EFNB2	-0.7	-1.6245	0	1	-0.514	-1.428	0	-1	-0.884	-1.84548	0	1	-0.164097	0.892487	0.417696	1.33579	2	4
ErbB4	-2.4	-5.27803	0.04	1.03	0	1	-0.263034	-1.2	0	-1	0	1	-0.21685	0.860442	-1.01102	0.496196	-0.123	0.918276
FGFR3	-0.27	-1.20581	-0.15	-1.11	0	1	-0.263034	-1.2	-0.239	-1.18017	0.351896	1.27624	-0.188889	0.877281	-0.130256	0.913669	-0.15	0.90125
FGFR4	0	-1	-0.05	-1.04	0.157	1.11497	1.1375	2.2	0	-1	0	1	0.745579	1.67665	0.181361	1.13395	0.0342	1.02399
GHR	-0.39	-1.31039	0	1	-0.964	-1.95071	0	1	-1.001	-2.00139	0	1	0.467022	1.38225	-0.593942	0.66253	0.807	1.74957
IFNaR2	1.12	2.17347	0.04	1.03	0.52	1.43396	0.678072	1.6	0.122	1.08824	0.446328	1.36257	-0.315096	0.803798	-0.467532	0.723201	-1.15	0.450625
IGF-1R	0.49	1.40444	0.07	1.05	0	1	0	1	-0.457	-1.37268	0	1	-1.22751	0.427054	-0.453667	0.730185	-0.493	0.710546
IL-1R1	0.57	1.48452	0.01	1.01	0	1	0.765535	1.7	-0.091	-1.06511	0	1	0.298016	1.22945	-0.54136	0.687123	-0.25	0.840896
IL-1R2	-0.35	-1.27456	0.14	1.1	0	1	-0.378512	-1.3	-0.128	-1.09278	0	1	-0.370675	0.77342	-0.626654	0.647677	-0.283	0.82188
IL6R	0.4	1.31951	0.23	1.17	0.514	1.428	0.636125	1.55415	-0.189	-1.13997	-0.239473	0.847055	1.35688	2.56131	-0.142229	0.906118	-1.15	0.450625
JAG2	-0.36	-1.28343	-0.06	-1.04	-0.557	-1.47121	0.137504	1.1	-0.117	-1.08448	-0.472831	0.720549	0.295274	1.22712	0.12737	1.0923	-0.282	0.82245
KCNE1	0.05	1.03526	0.06	1.04	0	-1	-0.584963	-1.5	-0.044	-1.03097	0	1	-0.109334	0.927016	0.143638	1.10469	-8.88e-16	1
KCNE2	0	1	0	1	0	-1	-0.137504	-1.1	0.0036	1.0025	0	1	-0.70621	0.612928	0.0347858	1.0244	-8.88e-16	1
KCNE3	0.68	1.60214	0	1	0	-1	0	1	0.068	1.04826	0.101491	1.07288	0	1	-0.564104	0.676375	1.11	2.15846
KCNE4	0.58	1.49485	0.09	1.07	0	-1	-0.378512	-1.3	-0.234	-1.17609	0	1	-1.05605	0.480946	0.0685783	1.04868	-0.336	0.792235
LRP1 b	-0.1	-1.07177	-0.07	-1.05	-0.783	-1.72071	0.137504	1.1	-0.184	-1.13603	0.550283	1.46437	-1.25248	0.419726	-0.242494	0.845283	-0.134	0.911301
LRP2	0.14	1.10191	0.06	1.04	1.851	3.6075	0.137504	1.1	-0.003	-1.00208	-1.28874	0.40931	-0.66407	0.631095	-0.175889	0.885222	0.00267	1.00185
LRP6	-0.27	-1.20581	-0.19	-1.14	0	1	-1.26303	-2.4	0	-1	0	1	-0.329547	0.795786	0.250964	1.19	0.368	1.29056
MET	0.15	1.10957	0.06	1.05	0	1	0.137504	1.1	0	-1	0.0272433	1.01906	0.337892	1.26391	-0.238522	0.847613	0.0828	1.05907
MUC1	-0.14	-1.10191	-0.03	-1.02	0.488	1.4025	0.765535	1.7	-2.241	-4.72725	0.631158	1.54881	-0.159474	0.895352	-0.427353	0.743625	0.176	1.12975
MUSK	-0.14	-1.10191	0.07	1.05	1.138	2.20076	-1.67807	-3.2	0.0688	1.04884	-1.42026	0.373646	-0.662003	0.632	0.10562	1.07596	-0.0455	0.968954
Nav-β1	0.74	1.67018	0	1	0.595	1.51047	0	1	-0.25	-1.18921	0	1	0	1	0	1	0	1
NECTIN1	0	1	0	1	0	1	0	1	0.789	1.72788	1.07446	2.10593	-0.235018	0.849674	0.526506	1.44044	-0.199	0.871154
NRG1	0.83	1.77769	0.51	1.42	-1.717	-3.28752	1.07039	2.1	0.176	1.12975	-1.66975	0.314308	-1.04695	0.48399	0.506629	1.42073	-0.612	0.654289
NRG2	-0.52	-1.43396	0.01	1	-0.212	-1.15829	0.765535	1.7	-0.113	-1.08147	0	1	-0.67616	0.625829	0.421528	1.33935	0.512	1.42603
Notch 1	-0.04	-1.02811	0	1	0.854	1.80751	-0.584963	-1.5	-0.049	-1.03455	0.232004	1.17447	0.0265514	1.01857	0.081936	1.05844	-0.668	0.629379
Notch 2	-0.56	-1.47427	0.11	1.08	0.517	1.43098	0.137504	1.1	-0.565	-1.47939	0.470265	1.38536	0.73824	1.66814	-0.138749	0.908306	0.47	1.38511
Notch 3	0.22	1.16473	-0.15	-1.11	0	1	-0.584963	-1.5	-0.466	-1.38127	4.28012	19.4288	-0.338634	0.79079	0.167066	1.12277	-0.00545	0.996229
Notch 4	0.11	1.07923	-0.02	-1.02	0	1	-0.584963	-1.5	-0.266	-1.20247	1.75497	3.3752	0.766303	1.70091	0.274853	1.20987	-0.414	0.75054
PAM	-0.14	-1.10191	-0.28	-1.21	-1.024	-2.03355	0.485427	1.4	-0.74	-1.67018	0.0423235	1.02977	0.212831	1.15896	-0.307937	0.807796	0.679	1.60103
PLXDC2	-0.45	-1.36604	0	1	0.549	1.46307	0.378512	1.3	0	1	0.788198	1.72692	-0.746574	0.596017	0.40868	1.32747	1.12	2.17347
PKHD1	-0.41	-1.32869	-0.01	-1.01	0	1	-0.263034	-1.2	0	1	-0.960131	0.51401	0	1	0.152448	1.11145	-0.13	0.913831
PTK7	0.6	1.51572	0.01	1.01	0	1	-0.378512	-1.3	0.275	1.20999	0	1	-0.456917	0.728542	0.382536	1.30363	0.175	1.12896
ROBO1	0.21	1.15669	0	1	0	1	0.263034	1.2	0	1	-0.410035	0.752605	-0.84372	0.557205	-0.03402	0.976695	-0.205	0.867539
RYK	-0.09	-1.06437	-0.1	-1.07	0.348	1.27279	1.63227	3.1	-0.443	-1.35943	-0.397024	0.759423	0.84233	1.79294	-0.216829	0.860455	0.497	1.41128
Sortilin	0.4	1.31951	0	1	0.355	1.27899	-0.765535	-1.7	-0.035	-1.02456	0.650284	1.56948	0.768965	1.70405	0.494707	1.40903	0.491	1.40542
SDC1	-0.17	-1.12506	-0.07	-1.05	0	1	0.378512	1.3	-0.232	-1.17446	1.4317	2.69765	1.05996	2.08487	0.305251	1.23563	0.592	1.50733
SDC2	-0.28	-1.21419	0	1	0	1	-0.137504	-1.1	-0.469	-1.38415	-0.192445	0.875121	-0.225481	0.85531	0.722164	1.64965	1.35	2.54912
SDC3	0.14	1.10191	0.09	1.06	0	1	1.20163	2.3	-0.038	-1.02669	0.135811	1.09871	-0.100795	0.932519	0.151207	1.1105	-0.681	0.623733
Tie1	0.86	1.81504	0.17	1.13	0	1	0	-1	-0.165	-1.12117	0	1	-0.153252	0.899221	0.135324	1.09834	0.236	1.17772
TYRO3	-0.32	-1.24833	0	1	0.337	1.26313	-0.378512	-1.3	0.01	1.00696	0	1	-0.509888	0.702277	0.176547	1.13018	0.399	1.31859
VLDLR	0	1	0.33	1.26	0.601	1.51677	-0.378512	-1.3	0	1	0	1	-0.0489318	0.966652	-0.070027	0.95262	0.667	1.58777
